# Supplementary material for: New records of bats and terrestrial small mammals from the Seli River in Sierra Leone before the construction of a hydroelectric dam
Source: Biodivers Data J. 2019 Jun 18;7:e34754. doi: 10.3897/BDJ.7.e34754 (PMC6592978; doi:10.3897/BDJ.7.e34754)
Supplement: Supplementary material 1 — Microhabitat terrestrial small mammals [file bdj-07-e34754-s001.xlsx]

## Sheet: Sheet3
	Crol (1)	Crth (1)	Crsp (1)	Crga (7)	Geke (1)	Losi (1)	Urru (1)	Hysi (1)	Lest (7)	Maed (2)	Maer (6)	Mumu (1)	Muse (4)	Prro (68)
Herbs/Forbs	50	0	0	21.4286	0	0	50	0	15	10	40	30	15	7.18462
Grass	30	80	0	8.57143	20	90	50	0	49.2857	0	22	10	35	1.69231
Bare soil	20	20	0	25	70	10	0	0	31.4286	15	28	20	22.5	6
Leaf litter	0	0	50	41.4286	0	0	0	50	4.28571	52.5	0	20	15	55.4308
Woody debris	0	0	0	5	0	0	0	50	0	22.5	4	10	2.5	18.5385
Rock	0	0	50	0	10	0	0	0	0	0	6	0	0	10.7692
