# Supplementary material for: New records of bats and terrestrial small mammals from the Seli River in Sierra Leone before the construction of a hydroelectric dam
Source: Biodivers Data J. 2019 Jun 18;7:e34754. doi: 10.3897/BDJ.7.e34754 (PMC6592978; doi:10.3897/BDJ.7.e34754)
Supplement: Supplementary material 2 — Rarefaction curves bats [file bdj-07-e34754-s002.xlsx]

## Sheet: Tabelle1
Samples	Individuals 2014	Species 2014	SD 2014	Individuals 2016	Species 2016	SD 2016	Individuals 2014+2016	Species 2014+2016	SD 2014+2016
0	0	0	0	0	0	0	0	0	0
1	6.6	3.5	0.68	13.89	5.11	1.53	10.05	4.27	0.92
2	13.2	6.36	1.11	27.78	7.58	1.86	20.11	7.38	1.37
3	19.8	8.74	1.38	41.67	9.48	2.06	30.16	9.87	1.62
4	26.4	10.79	1.57	55.56	11.17	2.27	40.21	11.97	1.79
5	33	12.58	1.73	69.44	12.72	2.46	50.26	13.82	1.92
6	39.6	14.17	1.86	83.33	14.15	2.66	60.32	15.5	2.02
7	46.2	15.59	1.98	97.22	15.5	2.86	70.37	16.9	2.11
8	52.8	16.87	2.1	111.11	16.78	3.07	80.42	18.26	2.19
9	59.4	18	2.21	125	18	3.28	90.47	19.5	2.27
10	66	19	2.32				100.53	20.64	2.33
11							110.58	21.7	2.4
12							120.63	22.68	2.45
13							130.68	23.6	2.51
14							140.74	24.45	2.56
15							150.79	25.25	2.62
16							160.84	26	2.67
17							170.89	26.7	2.73
18							180.95	27.37	2.78
19							191	28	2.84
